# Supplementary material for: COVID-19 Vaccine Concerns about Safety, Effectiveness, and Policies in the United States, Canada, Sweden, and Italy among Unvaccinated Individuals
Source: Vaccines (Basel). 2021 Oct 6;9(10):1138. doi: 10.3390/vaccines9101138 (PMC8538553; doi:10.3390/vaccines9101138)
Supplement: Supplementary file 1 [file vaccines-09-01138-s001.zip]

Archive with 1 entries (1 files):
- vaccines-1395511-supplementary.pdf
